# Supplementary material for: Characterization of the Cynomolgus Macaque Model of Marburg Virus Disease and Assessment of Timing for Therapeutic Treatment Testing
Source: Viruses. 2023 Nov 28;15(12):2335. doi: 10.3390/v15122335 (PMC10748006; doi:10.3390/v15122335)
Supplement: Supplementary file 1 [file viruses-15-02335-s001.zip]

Archive with 1 entries (1 files):
- viruses-2721828-supplementary.pdf
